# Supplementary material for: Evaluation of Chromosome Microarray Analysis in a Large Cohort of Females with Autism Spectrum Disorders: A Single Center Italian Study
Source: J Pers Med. 2020 Oct 9;10(4):160. doi: 10.3390/jpm10040160 (PMC7720139; doi:10.3390/jpm10040160)
Supplement: Supplementary file 1 [file jpm-10-00160-s001.zip]

Archive with 5 entries (4 files):
- rev_Supplementary File S1.docx
- __MACOSX/
- __MACOSX/._rev_Supplementary File S1.docx
- Supplementary Table S1_rev_fms - def.docx
- __MACOSX/._Supplementary Table S1_rev_fms - def.docx
